# Supplementary material for: Surfactant-Assisted Assembly of Dipeptide Forming a Broom-like Structure
Source: Molecules. 2022 Jul 29;27(15):4876. doi: 10.3390/molecules27154876 (PMC9369827; doi:10.3390/molecules27154876)
Supplement: Supplementary file 1 [file molecules-27-04876-s001.zip]

Archive with 2 entries (2 files):
- molecules-1814093-supplementary.pdf
- video.mp4
